# Supplementary material for: Two-Dimensional Films Based on Graphene/Li4Ti5O12 and Carbon Nanotube/Li4Ti5O12 Nanocomposites as a Prospective Material for Lithium-Ion Batteries: Insight from Ab Initio Modeling
Source: Materials (Basel). 2023 Apr 21;16(8):3270. doi: 10.3390/ma16083270 (PMC10146994; doi:10.3390/ma16083270)
Supplement: Supplementary file 1 [file materials-16-03270-s001.zip]

Archive with 1 entries (1 files):
- materials-2324525-supplementary.pdf
